# Supplementary material for: Role of Micronutrient Supplementation in Promoting Cognitive Healthy Aging in Latin America: Evidence-Based Consensus Statement
Source: Nutrients. 2025 Aug 2;17(15):2545. doi: 10.3390/nu17152545 (PMC12348371; doi:10.3390/nu17152545)
Supplement: Supplementary file 1 [file nutrients-17-02545-s001.zip]

Archive with 1 entries (1 files):
- nutrients-3786601-supplementary.pdf
